# Supplementary material for: A Pro-Inflammatory Stimulus versus Extensive Passaging of DITNC1 Astrocyte Cultures as Models to Study Astrogliosis
Source: Int J Mol Sci. 2024 Aug 30;25(17):9454. doi: 10.3390/ijms25179454 (PMC11394751; doi:10.3390/ijms25179454)
Supplement: Supplementary file 1 [file ijms-25-09454-s001.zip]

Archive with 1 entries (1 files):
- ijms-3127603-supplementary.pdf
